# Supplementary material for: Image-guided optogenetic spatiotemporal tissue patterning using μPatternScope
Source: Nat Commun. 2024 Dec 2;15:10469. doi: 10.1038/s41467-024-54351-6 (PMC11612157; doi:10.1038/s41467-024-54351-6)
Supplement: Supplementary file 13 — Source Data [file 41467_2024_54351_MOESM13_ESM.xlsx]

## Sheet: Supplementary Fig. S3 (b)
	Light intensity under Black illumination after background subtraction (a.u.)	Light intensity under White illumination after background subtraction (a.u.)	Fold change
4x	40.2546	41317.7	1026.41
6x	18.9452	20753.7	1095.46
10x	33.3108	36791.2	1104.48
20x	2.01485	1793.59	890.184
40x	1.26486	1564.35	1236.78

## Sheet: Supplementary Fig. S8 (b)
Intensity value (a.u.)	7141	6159	4806	4005	2879	2079	1530	1148
Dead cell count at t = 0 h	2	1	1	1	3	0	3	0
Dead cell count at t = 12 h	95	77	39	4	15	9	6	5
Dead cell count at t = 24 h	133	117	83	34	29	16	18	4
